# Supplementary material for: Endometriosis and Phytoestrogens: Friends or Foes? A Systematic Review
Source: Nutrients. 2021 Jul 24;13(8):2532. doi: 10.3390/nu13082532 (PMC8398277; doi:10.3390/nu13082532)
Supplement: Supplementary file 1 [file nutrients-13-02532-s001.zip]

Archive with 1 entries (1 files):
- nutrients-1282705-supplementary.pdf
